# Supplementary material for: Comparative Analysis of Metagenomics and Metataxonomics for the Characterization of Vermicompost Microbiomes
Source: Front Microbiol. 2022 May 10;13:854423. doi: 10.3389/fmicb.2022.854423 (PMC9127802; doi:10.3389/fmicb.2022.854423)
Supplement: Supplementary Table 1 — Generated raw and filtered reads (after QC) for shotgun and amplicon high throughput sequencing. [file Table_1.XLSX]

## Sheet: Table1
Supplemenatry Table 1. Generated raw and filtered reads (after QC) for shotgun and amplicon high throughput sequencing
	Shotgun	Shotgun	Shotgun	Shotgun	16S rRNA	16S rRNA	ITS	ITS
Samples	All raw PE reads	All filtered PE reads	Bacterial filtered PE reads	Fungal filtered PE reads	Raw PE reads	Filtered PE reads	Raw PE reads	Filtered PE reads
ADN1	53134374	49410607	1842056	32076	13611	11010	24648	16124
ADN2	55759399	52422455	3523987	103624	10507	8393	26012	12948
ADN4	44222637	41932105	1752231	24732	10307	8632	20020	11291
ADN5	40795034	38323715	2726792	51025	14516	12206	18952	11191
ADN7	110376822	104537722	4306875	19940	11779	9761	26283	16256
ADN8	110656570	102974520	6147003	84340	13778	11266	23917	14341
ADN10	27720512	25901385	1895236	55320	10726	8881	16324	7543
ADN11	39871780	37217853	2608438	44721	11695	9713	33634	21604
ADN13	32810056	31019758	1638115	13497	11375	9631	35339	22820
ADN14	34091637	32301407	1871289	13263	12380	10534	36208	25740
ADN16	85459289	79854190	4638080	167253	9444	7638	28116	14972
ADN17	52828716	49441572	4626274	45709	9909	8441	40850	28817
