# Supplementary material for: Comparative Analysis of Metagenomics and Metataxonomics for the Characterization of Vermicompost Microbiomes
Source: Front Microbiol. 2022 May 10;13:854423. doi: 10.3389/fmicb.2022.854423 (PMC9127802; doi:10.3389/fmicb.2022.854423)
Supplement: Supplementary Table 2 — Mean relative abundance of bacterial shotgun reads by phylum, class, family and genus. MIC, microcosm. [file Table_2.XLSX]

## Sheet: table 2
Supplementary Table 2. Mean relatve abundance of bacterial shotgun reads by phylum, class, famliy and genus. MIC=microcosm.
Kingdom	Phylum	Class	Family	Genus	MIC1	MIC2	MIC4	MIC5	MIC7	MIC8	MIC10	MIC11	MIC13	MIC14	MIC16	MIC17
Bacteria	Actinobacteria				0.35686	0.325334	0.250013	0.163727	0.400781	0.413903	0.1447	0.22436	0.266367	0.306851	0.149702	0.135357
Bacteria	Bacteroidetes				0.0266927	0.0791896	0.0409717	0.0374438	0.0463078	0.0725693	0.020848	0.0536253	0.0689688	0.0846406	0.0432213	0.0802638
Archaea	Euryarchaeota				0.000291137	0.00080045	0	1.64e-05	0	1.21e-05	0	0	4.21e-06	0	1.44e-06	1.61e-06
Bacteria	Firmicutes				0.00755829	0.0284091	0.00352184	0.0242631	0.00310954	0.011108	0.00212001	0.00727955	0.0178622	0.00335598	0.0147659	0.00229829
Bacteria	Gemmatimonadetes				0	0.00167117	0	0	0	0.000619953	0	0	0.00249125	0	0.00101067	0
Bacteria	Planctomycetes				0	0.00256693	0	0	0	0.00202035	0	0.000302591	0	0	0	0.000258225
Bacteria	Proteobacteria				0.608598	0.55756	0.704866	0.773039	0.549801	0.494001	0.832332	0.707138	0.640026	0.604316	0.788021	0.778516
Bacteria	Tenericutes				0	0.000209199	0.000627167	0.000766459	0	0.000332346	0	0.00138406	0.000519484	0.000836394	5.05e-05	0.000160084
Bacteria	Verrucomicrobia				0	0.00425991	0	0.000744646	0	0.00543187	0	0.00591104	0.00375773	0	0.00322279	0.00314455
Kingdom	Phylum	Class	Family	Genus	MIC1	MIC2	MIC4	MIC5	MIC7	MIC8	MIC10	MIC11	MIC13	MIC14	MIC16	MIC17
Bacteria	Bacteroidetes	Cytophagia			0.0106478	0.0328814	0.00587305	0.0024454	0.0216084	0.0404532	0.00191003	0.00211265	0.0238373	0.0400413	0.00362168	0.00227174
Bacteria	Actinobacteria	Acidimicrobiia			0.0223988	0.0104559	0	0	0.0316829	0.0135601	0	0	0.0114956	0.014654	0.00239138	0
Bacteria	Firmicutes	Tissierellia			0	0.0239941	0	0.020349	0	0.00678113	0	2.55968e-05	0.014645	0	0.0126538	0
Bacteria	Proteobacteria	Betaproteobacteria			0.21555	0.236507	0.238836	0.209099	0.198983	0.165067	0.148768	0.0975787	0.2423	0.241082	0.0898768	0.0688158
Bacteria	Bacteroidetes	Flavobacteriia			0.00481622	0.0290545	0.0269475	0.0142228	0.0197561	0.0200302	0.00663766	0.0276738	0.017127	0.018594	0.0172626	0.0215123
Bacteria	Actinobacteria	Actinobacteria			0.334461	0.31282	0.250013	0.162209	0.369098	0.396428	0.1447	0.223467	0.254872	0.292197	0.14731	0.132617
Bacteria	Proteobacteria	Gammaproteobacteria			0.259456	0.195642	0.269163	0.270816	0.19588	0.198625	0.173453	0.37251	0.290593	0.274194	0.422346	0.504448
Bacteria	Firmicutes	Bacilli			0.00172531	0.00273251	0.00336773	0.00326396	0.00210321	0.00369202	0.00126366	0.00694497	0.00128418	0.00124295	0.00137831	0.00227254
Bacteria	Bacteroidetes	Sphingobacteriia			0.00226234	0.00670488	0.00806384	0.0133224	0.0016381	0.00697003	0.0037584	0.0185431	0.00380281	0.00354478	0.0114648	0.0552127
Bacteria	Proteobacteria	Alphaproteobacteria			0.132159	0.124846	0.196867	0.293124	0.154938	0.129133	0.510111	0.236369	0.105824	0.0887746	0.274203	0.204629
Bacteria	Bacteroidetes	Bacteroidia			0.00896632	0.00750371	8.73151e-05	0.00659639	0.00280043	0.00373889	0.00854191	0.00460011	0.0234408	0.0224605	0.007351	0.000575979
Kingdom	Phylum	Class	Family	Genus	MIC1	MIC2	MIC4	MIC5	MIC7	MIC8	MIC10	MIC11	MIC13	MIC14	MIC16	MIC17
Bacteria	Proteobacteria	Betaproteobacteria	Comamonadaceae		0.112661	0.125236	0.214276	0.178308	0.0785805	0.0904913	0.13504	0.0654825	0.138131	0.166777	0.0642419	0.037371
Bacteria	Actinobacteria	Actinobacteria	Microbacteriaceae		0.221333	0.200595	0.122925	0.0838954	0.24174	0.190278	0.0546539	0.0764878	0.152613	0.1797	0.0459095	0.0555916
Bacteria	Actinobacteria	Actinobacteria	Promicromonosporaceae		0.0647045	0.0252771	0.0389595	0.0237639	0.0680695	0.0912396	0.0362113	0.0201128	0.0592995	0.0495836	0.061024	0.0155299
Bacteria	Actinobacteria	Actinobacteria	Nocardioidaceae		0.013269	0.0317749	0.0455706	0.0204831	0.0154257	0.0377462	0.00932762	0.0220228	0.0146672	0.0241504	0.00878616	0.0163404
Bacteria	Proteobacteria	Alphaproteobacteria	Sphingomonadaceae		0.00669231	0.0261511	0.0646445	0.0304502	0.00772424	0.0221102	0.0153301	0.0237959	0.00740872	0.00948291	0.0722977	0.0372637
Bacteria	Proteobacteria	Alphaproteobacteria	Rhodobacteraceae		0.0678695	0.0470318	0.0384136	0.0511446	0.0836191	0.0464553	0.00549482	0.0293386	0.0444903	0.0270108	0.0609472	0.0190294
Bacteria	Proteobacteria	Gammaproteobacteria	Pseudomonadaceae		0.0966983	0.0513982	0.0644	0.0692723	0.0625621	0.0606153	0.0110783	0.0909973	0.106408	0.0934382	0.0219141	0.0388521
Bacteria	Proteobacteria	Gammaproteobacteria	Cellvibrionaceae		0.0455375	0.00999024	0.0830202	0.0041395	0.0381051	0.0233697	0.0758882	0.00842639	0.0763526	0.0417334	0.00176977	0.00205657
Bacteria	Proteobacteria	Gammaproteobacteria	Xanthomonadaceae		0.125764	0.142091	0.123686	0.186675	0.11419	0.112211	0.0829844	0.241779	0.11106	0.13619	0.39193	0.432469
Bacteria	Proteobacteria	Alphaproteobacteria	Phyllobacteriaceae		0.0439231	0.0117854	0.0586512	0.0750656	0.0348882	0.0247351	0.466839	0.108977	0.0300495	0.0419175	0.0449761	0.0816978
Kingdom	Phylum	Class	Family	Genus	MIC1	MIC2	MIC4	MIC5	MIC7	MIC8	MIC10	MIC11	MIC13	MIC14	MIC16	MIC17
Bacteria	Proteobacteria	Betaproteobacteria	Comamonadaceae	Hydrogenophaga	0.0442355	0.0499491	0.161697	0.0999632	0.0252608	0.0374123	0.0586106	0.022561	0.0594133	0.0822063	0.0329376	0.00993435
Bacteria	Actinobacteria	Actinobacteria	Microbacteriaceae	Leucobacter	0.0277442	0.0181302	0.0392391	0.0258863	0.0223122	0.020857	0.0245241	0.0281174	0.020305	0.0203569	0.0169573	0.0168515
Bacteria	Actinobacteria	Actinobacteria	Promicromonosporaceae	Cellulosimicrobium	0.0581573	0.0226414	0.038391	0.0231065	0.0587416	0.0855489	0.0362113	0.0190653	0.054891	0.0471512	0.0604048	0.0154043
Bacteria	Proteobacteria	Gammaproteobacteria	Xanthomonadaceae	Xanthomonas	0.00647859	0.00706122	0.00928987	0.0296386	0.00338304	0.0119916	0.00947326	0.0312337	0.00555055	0.00435711	0.0750417	0.062412
Bacteria	Proteobacteria	Gammaproteobacteria	Xanthomonadaceae	Pseudoxanthomonas	0.0655387	0.0728901	0.0377394	0.0410658	0.0677799	0.05809	0.0144304	0.0712648	0.0373811	0.0560271	0.187519	0.110126
Bacteria	Actinobacteria	Actinobacteria	Microbacteriaceae	Microbacterium	0.17067	0.148684	0.0796105	0.0528317	0.178516	0.135444	0.0295266	0.0380546	0.115451	0.145494	0.0265013	0.035023
Bacteria	Proteobacteria	Gammaproteobacteria	Pseudomonadaceae	Pseudomonas	0.0869139	0.0460388	0.0634603	0.0673557	0.0539889	0.0568347	0.0110783	0.0894917	0.098497	0.0888544	0.0216918	0.0385376
Bacteria	Proteobacteria	Gammaproteobacteria	Cellvibrionaceae	Cellvibrio	0.0409298	0.00894854	0.0818088	0.00402497	0.0328834	0.0219122	0.0758882	0.00828697	0.0706763	0.0396861	0.00175181	0.0019601
Bacteria	Proteobacteria	Gammaproteobacteria	Xanthomonadaceae	Stenotrophomonas	0.032282	0.029446	0.0492999	0.0967143	0.020605	0.0304838	0.0460982	0.118985	0.0247334	0.0334741	0.0854593	0.224263
Bacteria	Proteobacteria	Alphaproteobacteria	Phyllobacteriaceae	Mesorhizobium	0.0318612	0.00637337	0.040671	0.0323106	0.0229398	0.0149401	0.452115	0.0809024	0.0231241	0.033953	0.0254883	0.0666176
