# Supplementary material for: Comparative Analysis of Metagenomics and Metataxonomics for the Characterization of Vermicompost Microbiomes
Source: Front Microbiol. 2022 May 10;13:854423. doi: 10.3389/fmicb.2022.854423 (PMC9127802; doi:10.3389/fmicb.2022.854423)
Supplement: Supplementary Table 3 — Mean relative abundance of bacterial 16S ASVs by phylum, class, family and genus. MIC, microcosm. [file Table_3.XLSX]

## Sheet: table 3
Supplementary Table 3. Mean relatve abundance of bacterial 16S ASVs by phylum, class, famliy and genus. MIC=microcosm
Kingdom	Phylum	Class	Family	Genus	MIC4	MIC5	MIC7	MIC8	MIC10	MIC11	MIC13	MIC14	MIC16	MIC17	MIC1	MIC2
Bacteria	Acidobacteria				0.022239	0.00740661	0.016109	0.00840404	0.0465359	0.00605981	0.0215909	0.0105331	0.0308597	0.000812216	0.0164961	0.015195
Bacteria	Actinobacteria				0.0422164	0.0615071	0.180822	0.160485	0.112684	0.151232	0.261174	0.369623	0.026941	0.0456465	0.249382	0.085818
Bacteria	Bacteroidetes				0.422792	0.29444	0.291393	0.353616	0.231635	0.185088	0.227083	0.221758	0.375337	0.390838	0.170695	0.445719
Bacteria	Chloroflexi				0.0238723	0.0245814	0.0198265	0.00670707	0.0203087	0.0194968	0.0212121	0.0180912	0.010409	0.0110461	0.0224947	0.00745413
Bacteria	Gemmatimonadetes				0.0206056	0.00601116	0.0125822	0.000646465	0.0272717	0.00237123	0.00473485	0.00249256	0.0290228	0.00259909	0.0130558	0.00496942
Bacteria	Patescibacteria				0.0273904	0.012237	0.0131541	0.0161616	0.0121852	0.0180477	0.00738636	0.00739728	0.00832721	0.00812216	0.00538109	0.0107034
Bacteria	Planctomycetes				0.0435984	0.0355303	0.0535697	0.0167273	0.0602298	0.0516401	0.0488636	0.0227547	0.0374724	0.0194932	0.0359915	0.0280008
Bacteria	Proteobacteria				0.308205	0.48304	0.321132	0.346101	0.407799	0.475563	0.34053	0.272815	0.39689	0.450292	0.41355	0.286793
Bacteria	Verrucomicrobia				0.0394522	0.0315586	0.0736822	0.0697374	0.0357433	0.0385983	0.0538826	0.0653695	0.0453098	0.0575049	0.0585745	0.0971904
Kingdom	Phylum	Class	Family	Genus	MIC4	MIC5	MIC7	MIC8	MIC10	MIC11	MIC13	MIC14	MIC16	MIC17	MIC1	MIC2
Bacteria	Planctomycetes	Planctomycetacia			0.0291494	0.0271576	0.0417501	0.00913131	0.0573285	0.0432091	0.0394886	0.0163223	0.0281656	0.0133203	0.0254058	0.0156728
Bacteria	Verrucomicrobia	Verrucomicrobiae			0.0394522	0.0315586	0.0736822	0.0697374	0.0357433	0.0385983	0.0538826	0.0653695	0.0453098	0.0575049	0.0585745	0.0971904
Bacteria	Proteobacteria	Alphaproteobacteria			0.105792	0.120653	0.0988466	0.0810505	0.174191	0.119747	0.172633	0.106215	0.130296	0.0880442	0.159227	0.0735856
Bacteria	Proteobacteria	Deltaproteobacteria			0.0305315	0.035745	0.0234487	0.0369293	0.0226297	0.0291134	0.0173295	0.0168047	0.0274308	0.037037	0.0298165	0.0517011
Bacteria	Proteobacteria	Gammaproteobacteria			0.160573	0.323315	0.197884	0.226424	0.208773	0.326703	0.150568	0.149232	0.236836	0.318064	0.224153	0.157588
Bacteria	Bacteroidetes	Bacteroidia			0.414248	0.29444	0.275665	0.35103	0.204712	0.185088	0.213163	0.215968	0.366642	0.390838	0.159668	0.426414
Bacteria	Chloroflexi	Chloroflexia			0.0155798	0.0196436	0.00934134	0.00533333	0.0109087	0.0160717	0.0111742	0.0106135	0.00612295	0.0060104	0.0153493	0.00286697
Bacteria	Actinobacteria	Acidimicrobiia			0.00238723	0.0109489	0.0814984	0.0596364	0.0307532	0.0396522	0.120549	0.144006	0.000857213	0.0138077	0.11415	0.0384174
Bacteria	Actinobacteria	Actinobacteria			0.0350547	0.0492701	0.0892193	0.0934141	0.0648718	0.108023	0.133712	0.217818	0.0251041	0.0318389	0.124294	0.0422401
Bacteria	Gemmatimonadetes	Gemmatimonadetes			0.0199774	0.00568914	0.0120103	0.000646465	0.0263433	0.00197602	0.00435606	0.00249256	0.028288	0.00259909	0.0124382	0.00496942
Kingdom	Phylum	Class	Family	Genus	MIC4	MIC5	MIC7	MIC8	MIC10	MIC11	MIC13	MIC14	MIC16	MIC17	MIC1	MIC2
Bacteria	Proteobacteria	Alphaproteobacteria	Rhodobacteraceae		0.0245006	0.020395	0.0549042	0.0292525	0.0544273	0.0184429	0.141098	0.0697113	0.0168993	0.0071475	0.0921842	0.0252294
Bacteria	Proteobacteria	Gammaproteobacteria	Moraxellaceae		0.0256314	0.153607	0.0493757	0.0662626	0.0188	0.132262	0.0318182	0.0370668	0.031472	0.0553931	0.0142908	0.0188265
Bacteria	Proteobacteria	Gammaproteobacteria	Xanthomonadaceae		0.0273904	0.0328467	0.0129635	0.0212525	0.0430544	0.0796996	0.0162879	0.0291067	0.0807005	0.133041	0.0483416	0.0240826
Bacteria	Proteobacteria	Gammaproteobacteria	Burkholderiaceae		0.0413369	0.0485187	0.0321228	0.0252929	0.0499014	0.0217363	0.0392045	0.0282222	0.0255939	0.0203054	0.0606916	0.0390864
Bacteria	Bacteroidetes	Bacteroidia	Cyclobacteriaceae		0	0	0.0196359	0.067798	0	0	0.0375	0.0798424	0	0	0.013585	0.0754969
Bacteria	Bacteroidetes	Bacteroidia	Microscillaceae		0.0520166	0.0237226	0.145172	0.0585859	0.0134618	0.00882624	0.128314	0.0406851	0.0167769	0.00178687	0.0713656	0.0658448
Bacteria	Bacteroidetes	Bacteroidia	Spirosomaceae		0.0927252	0.0718119	0.0233534	0.053899	0.0413137	0.0331972	0.00719697	0.0168851	0.114009	0.0320013	0.0155258	0.0209289
Bacteria	Bacteroidetes	Bacteroidia	Sphingobacteriaceae		0.0288981	0.0650494	0.0162997	0.0267475	0.0141581	0.0677118	0.00227273	0.00804052	0.0471467	0.247563	0.00890967	0.0323012
Bacteria	Bacteroidetes	Bacteroidia	Chitinophagaceae		0.134565	0.0798626	0.0394624	0.0526061	0.0984101	0.0291134	0.030303	0.0546756	0.111315	0.0346004	0.0253176	0.132454
Bacteria	unclassified	unclassified	unclassified		0.105164	0.0772864	0.148985	0.12396	0.10224	0.0994599	0.153314	0.181153	0.0807005	0.0760234	0.158522	0.11917
Kingdom	Phylum	Class	Family	Genus	MIC4	MIC5	MIC7	MIC8	MIC10	MIC11	MIC13	MIC14	MIC16	MIC17	MIC1	MIC2
Bacteria	Verrucomicrobia	Verrucomicrobiae	Rubritaleaceae	Luteolibacter	0.00879507	0.0126664	0.014298	0.0294949	0.00893582	0.0184429	0.0128788	0.0325641	0.0117561	0.0310266	0.0171136	0.0297209
Bacteria	Proteobacteria	Gammaproteobacteria	Xanthomonadaceae	Pseudoxanthomonas	0.0213595	0.0270502	0.00829282	0.0187475	0.0254149	0.076538	0.0102273	0.0151162	0.0716385	0.129792	0.0273465	0.0183486
Bacteria	Proteobacteria	Gammaproteobacteria	Cellvibrionaceae	Cellvibrio	0.00741299	0.0389652	0.00438471	0.0289293	0.00696298	0.0254248	0.0061553	0.0183324	0.0155523	0.0203054	0.00723359	0.00735856
Bacteria	Proteobacteria	Gammaproteobacteria	Pseudomonadaceae	Pseudomonas	0.0164594	0.011593	0.0262129	0.0280404	0.00452594	0.0113292	0.00795455	0.0106135	0.0105315	0.0152697	0.0428723	0.0129969
Bacteria	Bacteroidetes	Bacteroidia	Cyclobacteriaceae	Algoriphagus	0	0	0.0196359	0.067798	0	0	0.0375	0.0798424	0	0	0.013585	0.0754969
Bacteria	unclassified	unclassified	unclassified	unclassified	0.444654	0.422714	0.636355	0.471515	0.440989	0.360295	0.642898	0.580204	0.393093	0.283463	0.559986	0.530581
Bacteria	Bacteroidetes	Bacteroidia	Spirosomaceae	Leadbetterella	0.0626963	0.0424002	0.0193499	0.0471919	0.0287803	0.0152813	0.00445076	0.0147946	0.0716385	0.0102339	0.0117325	0.0111812
Bacteria	Bacteroidetes	Bacteroidia	Sphingobacteriaceae	Parapedobacter	0.00414625	0.0433663	0	0.00476768	0	0.0401792	0	0.00120608	0.0146951	0.138077	0	0.00430046
