# Supplementary material for: Comparative Analysis of Metagenomics and Metataxonomics for the Characterization of Vermicompost Microbiomes
Source: Front Microbiol. 2022 May 10;13:854423. doi: 10.3389/fmicb.2022.854423 (PMC9127802; doi:10.3389/fmicb.2022.854423)
Supplement: Supplementary Table 4 — Mean relative abundance of fungal shotgun reads by phylum, class, family and genus. MIC, microcosm. [file Table_4.XLSX]

## Sheet: table 4
Supplementary Table 4. Mean relatve abundance of fungal shotgun reads by phylum, class, famliy and genus. MIC=microcosm.
Kingdom	Phylum	Class	Family	Genus	MIC1	MIC2	MIC4	MIC5	MIC7	MIC8	MIC10	MIC11	MIC13	MIC14	MIC16	MIC17
Eukaryota	Ascomycota				1	0.644176	1	1	1	1	1	0.995072	1	1	0.99672	0.995422
Eukaryota	Basidiomycota				0	0.355824	0	0	0	0	0	0.004928	0	0	0.00327988	0
Kingdom	Phylum	Class	Family	Genus	MIC1	MIC2	MIC4	MIC5	MIC7	MIC8	MIC10	MIC11	MIC13	MIC14	MIC16	MIC17
Eukaryota	Ascomycota	Sordariomycetes			0.993026	0.638196	0.939314	0.998879	0.962695	0.977554	0.991741	0.980672	0.964435	0.982426	0.968294	0.94298
Eukaryota	Ascomycota	Saccharomycetes			0.00697399	0.00252333	0.0606863	0.00112109	0.0373055	0.0224456	0.00825928	0.0127394	0.0318684	0.0175737	0.0231718	0.0324639
Eukaryota	Basidiomycota	Tremellomycetes			0	0.355824	0	0	0	0	0	0	0	0	0	0
Kingdom	Phylum	Class	Family	Genus	MIC1	MIC2	MIC4	MIC5	MIC7	MIC8	MIC10	MIC11	MIC13	MIC14	MIC16	MIC17
Eukaryota	Ascomycota	Sordariomycetes	Nectriaceae		0.975251	0.348566	0.880154	0.991116	0.859244	0.873224	0.735844	0.954792	0.932422	0.958294	0.82811	0.91884
Eukaryota	Ascomycota	Saccharomycetes	Pichiaceae		0.00697399	0.00252333	0.0606863	0.00112109	0.0373055	0.0160029	0.00825928	0.012652	0.0306845	0.0175737	0.0222911	0.0180355
Eukaryota	Ascomycota	Sordariomycetes	Microascaceae		0.00777046	0.284687	0.0591599	0.00131146	0.0697689	0.0964591	0.255897	0.0167937	0.0234845	0	0.136449	0.00610433
Eukaryota	Basidiomycota	Tremellomycetes	Trichosporonaceae		0	0.355824	0	0	0	0	0	0	0	0	0	0
Kingdom	Phylum	Class	Family	Genus	MIC1	MIC2	MIC4	MIC5	MIC7	MIC8	MIC10	MIC11	MIC13	MIC14	MIC16	MIC17
Eukaryota	Ascomycota	Sordariomycetes	Nectriaceae	Fusarium	0.975251	0.348566	0.880154	0.991116	0.859244	0.873224	0.735844	0.954792	0.932422	0.958294	0.82811	0.91884
Eukaryota	Ascomycota	Saccharomycetes	Pichiaceae	Pichia	0.00697399	0.00252333	0.0606863	0.00112109	0.0373055	0.0160029	0.00825928	0.0100832	0.0306845	0.0175737	0.0222911	0.0117925
Eukaryota	Ascomycota	Sordariomycetes	Microascaceae	Scedosporium	0.00777046	0.284687	0.0591599	0.00131146	0.0697689	0.0964591	0.255897	0.0167937	0.0234845	0	0.136449	0.00610433
Eukaryota	Basidiomycota	Tremellomycetes	Trichosporonaceae	Trichosporon	0	0.355824	0	0	0	0	0	0	0	0	0	0
