# Supplementary material for: Comparative Analysis of Metagenomics and Metataxonomics for the Characterization of Vermicompost Microbiomes
Source: Front Microbiol. 2022 May 10;13:854423. doi: 10.3389/fmicb.2022.854423 (PMC9127802; doi:10.3389/fmicb.2022.854423)
Supplement: Supplementary Table 5 — Mean relative abundance of fungal ITS ASVs by phylum, class, family and genus. MIC, microcosm. [file Table_5.XLSX]

## Sheet: table 5
Supplementary Table 5. Mean relatve abundance of fungal ITS ASVs by phylum, class, family and genus. MIC=microcosm.
Kingdom	Phylum	Class	Family	Genus	MIC4	MIC5	MIC7	MIC8	MIC10	MIC11	MIC13	MIC14	MIC16	MIC17	MIC1	MIC2
Fungi	Basidiomycota				0.0139445	0.00489229	0.0361363	0.00567256	0.00545361	0.00278743	0.0343624	0.0287848	0.29413	0.00260931	0.0139049	0.0430302
Fungi	Ascomycota				0.97363	0.989742	0.960718	0.992517	0.980618	0.99636	0.964735	0.971007	0.681532	0.996571	0.98157	0.938453
Kingdom	Phylum	Class	Family	Genus	MIC4	MIC5	MIC7	MIC8	MIC10	MIC11	MIC13	MIC14	MIC16	MIC17	MIC1	MIC2
Fungi	Ascomycota	unclassified			0.151457	0.0544465	0.142397	0.157806	0.00596949	0.0491572	0.111572	0.0977848	0.0365784	0.0796586	0.17089	0.140387
Fungi	Ascomycota	Sordariomycetes			0.563579	0.41766	0.448136	0.383622	0.81981	0.18443	0.254438	0.137917	0.434001	0.103962	0.63765	0.452836
Fungi	Basidiomycota	Microbotryomycetes			0.0110451	0.00291959	0.0214056	0.00386217	0.00434815	0.00206598	0.0228681	0.0271578	0.285183	0.00182652	0.00806319	0.0255619
Fungi	Ascomycota	Saccharomycetes			0.251967	0.515032	0.349778	0.448675	0.139288	0.762576	0.596377	0.734596	0.20136	0.812801	0.169985	0.343717
Kingdom	Phylum	Class	Family	Genus	MIC4	MIC5	MIC7	MIC8	MIC10	MIC11	MIC13	MIC14	MIC16	MIC17	MIC1	MIC2
Fungi	unclassified	unclassified	unclassified		0.165263	0.0660459	0.154135	0.160521	0.0344904	0.0503706	0.115424	0.102123	0.071582	0.0806277	0.177472	0.154303
Fungi	Ascomycota	Sordariomycetes	Microascaceae		0.03424	0.0339304	0.0129661	0.0210005	0.0720761	0.0108218	0.0111332	0.0145593	0.01267	0.00421217	0.0137403	0.0947945
Fungi	Ascomycota	Sordariomycetes	Bionectriaceae		0.000552257	0.00039454	0.0802516	0.0119486	0.0210775	0.0004919	0.0187158	0.00859372	0	0.000782793	0.0204048	0.0126936
Fungi	Ascomycota	Sordariomycetes	Nectriaceae		0.520641	0.380257	0.341261	0.343974	0.686344	0.17023	0.217308	0.110342	0.396063	0.0969173	0.602518	0.337021
Fungi	Basidiomycota	Microbotryomycetes	Heterogastridiaceae		0.00234709	0.000867987	0.0209452	0.00386217	0.00117916	0.00160687	0.0226876	0.0269075	0.280601	0.00171469	0.00773408	0.0255619
Fungi	Ascomycota	Saccharomycetes	Pichiaceae		0.222836	0.00149925	0.048105	0.0318025	0.0585894	0.00655867	0.0663176	0.040549	0.0437366	0.0052559	0.0156327	0.0158379
Fungi	Ascomycota	Saccharomycetes	Dipodascaceae		0.00690322	0.504774	0.292696	0.406433	0.0743607	0.755558	0.525245	0.682742	0.146886	0.807545	0.152871	0.32555
Kingdom	Phylum	Class	Family	Genus	MIC4	MIC5	MIC7	MIC8	MIC10	MIC11	MIC13	MIC14	MIC16	MIC17	MIC1	MIC2
Fungi	Ascomycota	Saccharomycetes	Pichiaceae	Pichia	0.0393483	0.00149925	0.0266994	0.0267938	0.0116442	0.00619794	0.037251	0.0350423	0.0229778	0.00499497	0.0124239	0.0137417
Fungi	Ascomycota	Sordariomycetes	Microascaceae	Scedosporium	0.03424	0	0.00498696	0.0067588	0.051146	0	0.00216646	0.00158525	0.01267	0	0.00337338	0.0922324
Fungi	Ascomycota	Sordariomycetes	Bionectriaceae	Clonostachys	0.000552257	0.00039454	0.0802516	0.0119486	0.0210775	0.0004919	0.0187158	0.00859372	0	0.000782793	0.0204048	0.0126936
Fungi	Ascomycota	Sordariomycetes	Nectriaceae	Fusarium	0.520641	0.380257	0.276584	0.333776	0.686344	0.17023	0.142384	0.094364	0.396063	0.0969173	0.515715	0.286887
Fungi	Basidiomycota	Microbotryomycetes	Heterogastridiaceae	Pycnopulvinus	0.00234709	0.000867987	0.0209452	0.00386217	0.00117916	0.00160687	0.0226876	0.0269075	0.280601	0.00171469	0.00773408	0.0255619
Fungi	Ascomycota	Saccharomycetes	Pichiaceae	Kregervanrija	0.183488	0	0.0214056	0.00500875	0.0469452	0.000360727	0.0290666	0.00550665	0.0207588	0.000260931	0.00320882	0.00209619
Fungi	unclassified	unclassified	unclassified	unclassified	0.170648	0.441253	0.408393	0.455072	0.105829	0.600413	0.547692	0.594385	0.176235	0.664853	0.356673	0.424654
Fungi	Ascomycota	Saccharomycetes	Dipodascaceae	Dipodascus	0.00151871	0.129567	0.0886911	0.122201	0.0193087	0.205516	0.165012	0.205832	0.0422334	0.22332	0.0497779	0.09264
